# Supplementary material for: Covalent organic framework membranes through a mixed-dimensional assembly for molecular separations
Source: Nat Commun. 2019 May 8;10:2101. doi: 10.1038/s41467-019-10157-5 (PMC6506600; doi:10.1038/s41467-019-10157-5)
Supplement: Supplementary file 3 — Source Data [file 41467_2019_10157_MOESM3_ESM.xlsx]

## Sheet: Figure 1d
Figure 1d	Width (μm)	Height (nm)
	0	6.32654
	0.00981	6.41441
	0.01962	6.41441
	0.02943	6.41441
	0.03924	6.50228
	0.04905	6.59015
	0.05886	6.50228
	0.06868	6.50228
	0.07849	6.41441
	0.0883	6.41441
	0.09811	6.41441
	0.10792	6.32654
	0.11773	6.32654
	0.12754	6.50228
	0.13735	6.41441
	0.14716	6.41441
	0.15697	6.41441
	0.16678	6.41441
	0.17659	6.50228
	0.1864	6.67802
	0.19622	6.85376
	0.20603	7.20524
	0.21584	7.20524
	0.22565	7.20524
	0.23546	7.29311
	0.24527	7.29311
	0.25508	7.29311
	0.26489	7.20524
	0.2747	7.11737
	0.28451	7.11737
	0.29432	7.11737
	0.30413	7.20524
	0.31394	7.20524
	0.32376	7.20524
	0.33357	7.29311
	0.34338	7.20524
	0.35319	7.20524
	0.363	7.20524
	0.37281	7.29311
	0.38262	7.29311
	0.39243	7.29311
	0.40224	7.29311
	0.41205	7.29311
	0.42186	7.29311
	0.43167	7.20524
	0.44148	7.29311
	0.4513	7.20524
	0.46111	7.38098
	0.47092	7.38098
	0.48073	7.38098
	0.49054	7.29311
	0.50035	7.38098
	0.51016	7.38098
	0.51997	7.38098
	0.52978	7.29311
	0.53959	7.20524
	0.5494	7.20524
	0.55921	7.20524
	0.56902	7.20524
	0.57884	7.29311
	0.58865	7.20524
	0.59846	7.20524
	0.60827	7.20524
	0.61808	7.20524
	0.62789	7.29311
	0.6377	7.20524
	0.64751	7.20524
	0.65732	7.29311
	0.66713	7.29311
	0.67694	7.29311
	0.68675	7.20524
	0.69656	7.20524
	0.70638	7.29311
	0.71619	7.38098
	0.726	7.38098
	0.73581	7.29311
	0.74562	7.29311
	0.75543	7.29311
	0.76524	7.20524
	0.77505	7.11737
	0.78486	6.94163
	0.79467	7.0295
	0.80448	7.20524
	0.81429	7.11737
	0.8241	7.20524
	0.83392	7.11737
	0.84373	7.11737
	0.85354	7.11737
	0.86335	7.11737
	0.87316	7.11737
	0.88297	7.20524
	0.89278	7.20524
	0.90259	7.20524
	0.9124	7.20524
	0.92221	7.29311
	0.93202	7.11737
	0.94183	6.85376
	0.95164	6.50228
	0.96146	6.32654
	0.97127	6.41441
	0.98108	6.41441
	0.99089	6.50228
	1.0007	6.50228
	1.01051	6.41441
	1.02032	6.32654
	1.03013	6.23867
	1.03994	6.1508
	1.04975	6.1508

## Sheet: Figure 1e
Figure 1e	Width (μm)	Height (nm)
	0	1.40592
	0.00787	1.49379
	0.01575	1.40592
	0.02362	1.40592
	0.03149	1.31805
	0.03937	1.40592
	0.04724	1.31805
	0.05512	1.31805
	0.06299	1.23018
	0.07086	1.23018
	0.07874	1.31805
	0.08661	1.40592
	0.09448	1.40592
	0.10236	1.40592
	0.11023	1.31805
	0.11811	1.31805
	0.12598	1.31805
	0.13385	1.31805
	0.14173	1.23018
	0.1496	1.31805
	0.15747	1.31805
	0.16535	1.31805
	0.17322	1.40592
	0.1811	1.40592
	0.18897	1.66953
	0.19684	2.02101
	0.20472	2.46036
	0.21259	2.98758
	0.22046	3.42693
	0.22834	3.42693
	0.23621	3.42693
	0.24409	2.98758
	0.25196	2.19675
	0.25983	1.7574
	0.26771	1.58166
	0.27558	1.58166
	0.28345	1.58166
	0.29133	1.40592
	0.2992	1.58166
	0.30707	1.49379
	0.31495	1.49379
	0.32282	1.49379
	0.3307	1.58166
	0.33857	1.49379
	0.34644	1.40592
	0.35432	1.49379
	0.36219	1.49379
	0.37006	1.49379
	0.37794	1.49379
	0.38581	1.31805
	0.39369	1.31805
	0.40156	1.31805
	0.40943	1.31805
	0.41731	1.31805
	0.42518	1.40592
	0.43305	1.40592
	0.44093	1.40592
	0.4488	1.40592
	0.45668	1.40592
	0.46455	1.49379
	0.47242	1.49379
	0.4803	1.40592
	0.48817	1.40592
	0.49604	1.49379
	0.50392	1.40592
	0.51179	1.58166

## Sheet: Figure 1h
Figure 1h
		Non-bonded interaction energy (kJ mol-1)
	Hydrogen bond	-142.99
	Vander Waals	-403.64
	Electrostatic	-744.71

## Sheet: Figure 3b
Figure 3b
		Interlamellar equivalent micropore size (nm)
	TpTGCl@CNFs-1	1
	TpTGCl@CNFs-2	0.91
	TpTGCl@CNFs-3	0.82
	TpTGCl@CNFs-4	0.65
	TpTGCl@CNFs-5	0.45

## Sheet: Figure 3c
Figure 3c		Tensile strength (MPa)	Young's modulus (GPa)
	Prinstine TpTGCl	13.5	2.03
		17.2	1.79
		15	2.1
	Prinstine CNF	66.4	2.71
		61.1	3
		57.1	2.88
	TpTGCl@CNFs-1	50.4	2.18
		47.4	1.96
		44	2.02
	TpTGCl@CNFs-2	54.8	2.44
		59.4	2.54
		65.1	2.3
	TpTGCl@CNFs-3	79.9	3.1
		73	2.97
		75.7	3.06
	TpTGCl@CNFs-4	91.3	3.74
		86.5	3.7
		95.8	3.64
	TpTGCl@CNFs-5	107.2	4.12
		115.5	4.18
		102.1	4.02

## Sheet: Figure 4a
Figure 4a		Permeation flux (kg m-2 h-1)	Separation factor
	Water/ethanol	3.105	2263
		3.34	2127
		3.534	2010
	Water/isopropanol	5.398	3305
		6.109	3083
		5.702	3140
		9.162	3615
	Water/n-butanol	8.55	3890
		7.878	4124

## Sheet: Figure 4b
Figure 4b
	Operation time (d)	Permeance (GPU)	Water concentration in permeate (wt%)
	0	18340	99.7848
		18110	99.7762
		18220	99.7664
	1	18052	99.8075
		18270	99.8051
		18494	99.7918
	2	18062	99.7935
		18218	99.7918
		18366	99.7903
	3	18115	99.8056
		18281	99.8105
		18437	99.8162
	4	18410	99.8208
		18279	99.8131
		18124	99.8098
	5	18346	99.835
		18225	99.8332
		18092	99.8324
	6	18407	99.8306
		18245	99.8247
		18105	99.8202
	7	18406	99.8365
		18241	99.8452
		18054	99.8561
	8	18090	99.8234
		18210	99.8375
		18343	99.8315
	9	18361	99.8307
		18085	99.8229
		18216	99.8206
	10	18328	99.8552
		18122	99.8489
		17926	99.8475
	11	18223	99.8719
		18070	99.8614
		18384	99.8523
	12	18390	99.8605
		18072	99.8535
		18240	99.845
	13	18370	99.8424
		18120	99.8408
		17885	99.8372
	14	17997	99.8555
		18105	99.8488
		18227	99.843
	15	18375	99.8381
		18106	99.8321
		17838	99.8286

## Sheet: Figure 5a
Figure 5a
		Pressure (MPa)	Pure water flux (L m-2 h-1)
	TpTGCl@CNFs-1/PAN	0.1	183.21
			172.53
			152.15
		0.2	360.08
			316.21
			338.74
		0.3	453.55
			421.21
			474.24
		0.4	566.33
			485.27
			530.52
	TpTGCl@CNFs-2/PAN	0.1	133.04
			125.15
			140.83
		0.2	262.21
			252.07
			239.71
		0.3	350.46
			378.62
			397.04
		0.4	426.02
			406.57
			468.41
	TpTGCl@CNFs-3/PAN	0.1	78.33
			95.08
			89.64
		0.2	187.02
			150.21
			173.81
		0.3	281.86
			225.82
			245.31
		0.4	394.15
			305.2
			341.72
	TpTGCl@CNFs-4/PAN	0.1	47.21
			44.8
			36.02
		0.2	88.07
			72.15
			92.77
		0.3	132.78
			98.24
			121.06
		0.4	148.66
			179.2
			131.15
	TpTGCl@CNFs-5/PAN	0.1	13.11
			15.04
			15.86
		0.2	30.15
			23.93
			24.92
		0.3	34.17
			42.03
			45.77
		0.4	65.04
			53.72
			54.2

## Sheet: Figure 5b
Figure 5b		Rejection (%)	Permeance (L m-2 h-1 bar-1)
	Orange GII	90.6	81.41
		90.3	78.85
		90.1	77.95
	Methyl blue	99.6	83.21
		99.2	75.44
		99.2	68.85
	Congo red	99.6	86.27
		99.5	81.54
		99.7	76.6
	Alcian blue	98.5	75.22
		98.1	90.27
		98.4	83.54

## Sheet: Figure 5c
Figure 5c		Rejection (%)	Permeance (L m-2 h-1 bar-1)
	Na2SO4	97.3	40.47
		96.4	45.42
		96.6	42.55
	MgSO4	93.1	42.25
		93.8	37.93
		92.6	40.16
	MgCl2	52.9	39.56
		51.4	43.56
		50.6	47.15
	CaCl2	41.2	38.44
		40.1	44.62
		39.8	41.83
	NaCl	24.4	38.22
		25.4	42.34
		22.8	45.92

[truncated: 27 more sheets: Supplementary Figure 4, Supplementary Figure 5, Supplementary Figure 6, Supplementary Figure 7, Supplementary Figure 8f, Supplementary Figure 9, Supplementary Figure 10, Supplementary Figure 11, Supplementary Figure 12, Supplementary Figure 15, Supplementary Figure 17, Supplementary Figure 18 , Supplementary Figure 20, Supplementary Figure 21, Supplementary Figure 23, Supplementary Figure 24, Supplementary Figure 27, Supplementary Figure 29, Supplementary Figure 32, Supplementary Figure 33 …]
